# Supplementary material for: Optimization and Characterization of P(EDOT-co-Th)-Incorporated Poly(acrylamide)/Poly(vinyl alcohol) Conductive Hydrogels
Source: Micromachines (Basel). 2026 May 14;17(5):603. doi: 10.3390/mi17050603 (PMC13209066; doi:10.3390/mi17050603)
Supplement: Supplementary file 1 [file micromachines-17-00603-s001.zip]

Archive with 1 entries (1 files):
- micromachines-4249570-supplementary.pdf
